# Supplementary material for: Cryo-EM structures of the ABCA4 importer reveal mechanisms underlying substrate binding and Stargardt disease
Source: Nat Commun. 2021 Oct 8;12:5902. doi: 10.1038/s41467-021-26161-7 (PMC8501128; doi:10.1038/s41467-021-26161-7)
Supplement: Supplementary file 4 — Source Data [file 41467_2021_26161_MOESM4_ESM.xlsx]

## Sheet: Figure 2a
			Data for	ATPase Activity Measurements (Figure				(Figure 2a)
						(nmoles/min/mg)
ATP (mM)	MM ABCA4			Basal				ATR
0	0	0.2		0.4	0.5	0.4		0.2	0.1	0.1
0.0075	1.6	2.7		15.5	18.2	7.2		15.7	15.7	16.6
0.015	4.1	2.3		21.9	24.3	20.3		28.1	29.9	34.1
0.03	2.3	3.2		28.4	30	30.4		45	64.5	50.9
0.0625	4.2	4.8		40.8	39.8	42.5		58.8	64.3	63.6
0.125	5.4	5.3		46.9	49.7	52.2		79.2	83	75.6
0.25	8.4	7.5		56.7	69.4	63.3		101.4	102.8	107
0.5	8.2	1.3		73.8	76.1	67.4		122.3	131.8	142.8

## Sheet: Figure 8b
					ATPase Activity Data for ABCA4 Variants				Figure 8b
Experiment 1
		Luminescence Counts
	Basal Activity			ATR Activity			Relative Activity
							Basal	ATR
WT	75063			130136			1	1.73
W339G	63709.7			62680.6			0.85	0.84
R587A	52781.7			82634.8			0.7	1.1
Y345C	39527.2			42370.5			0.53	0.56
R653C	84883.2			89179.5			1.13	1.19
Experiment 2							Basal	ATR
WT	60960.9			99331			1	1.95
W339G	58678			58382.9			0.96	0.96
R587A	47066			55929.9			0.77	0.92
Y345C	42920			40720			0.704057	0.667969
R653C	62221.2			69783.6			1.02	1.14
Experiment 3							Basal	ATR
WT	2525.5			4524.58			1	1.79156
W339G	2287.61			2610.21			0.905805	1.03354
R587A	3036.96			3688.71			1.20252	1.46059
Y345A	2147.02			2375.84			0.850136	0.940742
Y345C	2301.06			2497.11			0.911129	0.988759
Experiment 4							Basal	ATR
WT	2802.88			5331.5			1	1.90215
W339G	2624.42			2661.46			0.93633	1.07
R587A	3169.25			3653.95			1.13071	1.30364
Y345A	2899.57			3250.24			1.13071	1.15961
Y345C	2472.06			2481.93			0.881971	0.885496
Experiment 5							Basal	ATR
WT	2326.98			4576.36			1	1.97
W339G	2367.41			2555.81			1.01738	1.09834
R587A	2398.42			2744.22			1.0307	1.17931
Y345A	2312.7			2448.15			0.993866	1.05208
Y345C	2073			1920.67			0.890857	0.825392

## Sheet: Figure 8C
				Transport Assays Data for Figure 8C
WT ABCA4
			dpm	dpm		% Transported
Experiment 1			Total	Liposomes
	1mM ATP		19611	12159		18.6
	0 mM ATP		12838	5576
Experiment 2
	1 mM ATP		14994	6769		14.4
	0 mM ATP		10225	3142
Experiment 3
	1 mM ATP		106491	40799		13.4
	0 mM ATP		83165	20746
ATBCA4-W339G
			dpm	dpm
Experiment 1			Total	Liposomes
	1 mM ATP		9603	2256		5
	0 mM ATP		94733	1694
Experment 2
	1 mM ATP		11477	4635		0
	0 mM ATP		12187	4930
Experiment 3
	1 mM ATP		35423	5144
	0 mM ATP		35276.7	3601		4.3
Experiment 4
	1 mM ATP		39239	7077		5.4
			35343.7	4481
ATBCA4-R587A
			dpm	dpm
Experiment 1			Total	Liposomes
	1mM ATP		8490	1968		1.9
	0 mM ATP		10363.7	2248.67
Experiment 2
	1mM ATP		20006	6026		2.5
	0 mM ATP		16136	4459
ABCA4-Y345C			dpm	dpm
			Total	Liposomes
Experiment 1
	1 mM ATP		14166.5	3506		5.5
	0 mMATP		14948	2873.33
Experiment 2
	1 mM ATP		34328	4515		3.4
	0 mM ATP		32393	3168.67
Experiment 3
	1 mM ATP		15190.3	3971.33		1.3
	0 ATP		13925	3463.33
ABCA4-R653C
			dpm	dpm
Experiment 1			Total	Liposomes
	1 mM ATP		13407	2608		4.1
	0 mM ATP		11331	1736
Experiment 2
	1 mM ATP		40654.3	7802.67		7.5
	0 mM ATP		37241.7	4374

## Sheet: Figure 8d
					Data for N-Ret-PE binding Figure 8d)
	[ATR]	WT	R587A	Y345C	W339G
	µM
	0	0	0	0	0
	5	0.77498	0.02733	0.06686	0.18557
	10	0.83122	0.08004	0.04818	0.26382
	20	0.94447	0.10848	0.10418	0.29473
	30	0.95196	0.06602	0.11783	0.30334
	40	1	0.11581	0.12263	0.31842
